# Supplementary material for: Multi-Criteria Selection of Adhesives for Wearable Textiles
Source: Polymers (Basel). 2026 Jun 16;18(12):1504. doi: 10.3390/polym18121504 (PMC13306619; doi:10.3390/polym18121504)
Supplement: Supplementary file 1 [file polymers-18-01504-s001.zip]

Archive with 1 entries (1 files):
- polymers-4362235-supplementary.pdf
